# Supplementary material for: New species of Isotomiella Bagnall, 1939 from Southeast of Brazil (Collembola, Isotomidae)
Source: Zookeys. 2012 Oct 26;(233):21–30. doi: 10.3897/zookeys.233.3553 (PMC3496905; doi:10.3897/zookeys.233.3553)
Supplement: XML Treatment for Isotomiella macedoi [file zookeys.233.3553-treatment1.xml]

<!DOCTYPE tp:taxon-treatment
  PUBLIC "-//TaxonX//DTD Taxonomic Treatment Publishing DTD v0 20100105//EN" "tax-treatment-NSO.dtd">
<tp:taxon-treatment xmlns:tp="http://www.plazi.org/taxpub"><tp:treatment-meta><mixed-citation publication-type="journal"><person-group><name><surname>de Mendonça</surname><given-names>Maria Cleide</given-names></name><name><surname>Abrantes</surname><given-names>Eduardo A.</given-names></name><name><surname>Neves</surname><given-names>Ana Carolina R.</given-names></name></person-group><article-title>New species of 
                    <italic>Isotomiella</italic> Bagnall, 1939 from Southeast of Brazil (Collembola, Isotomidae)
                </article-title><source>Zookeys</source><day>26</day><month>10</month><year>2012</year><volume>2012</volume><issue>233</issue><fpage>21</fpage><lpage>30</lpage><pub-id pub-id-type="doi">10.3897/zookeys.233.3553</pub-id></mixed-citation></tp:treatment-meta><tp:nomenclature><tp:taxon-name>
                        <tp:taxon-name-part taxon-name-part-type="genus">Isotomiella</tp:taxon-name-part>
                        <tp:taxon-name-part taxon-name-part-type="species">macedoi</tp:taxon-name-part>
                    <object-id xmlns:xlink="http://www.w3.org/1999/xlink" xlink:type="simple">urn:lsid:zoobank.org:act:48E60458-A1F8-4C63-9C6B-28CA3F6A8724</object-id>
								<object-id xmlns:xlink="http://www.w3.org/1999/xlink" xlink:type="simple">http://species-id.net/wiki/Isotomiella_macedoi</object-id>
								</tp:taxon-name><tp:taxon-status xmlns:xlink="http://www.w3.org/1999/xlink" xlink:type="simple">sp. n.</tp:taxon-status><xref ref-type="fig" rid="F1">Figs 1</xref><xref ref-type="fig" rid="F2">13</xref></tp:nomenclature><tp:treatment-sec sec-type="Material"><title>Material.</title><p>Holotype: Male (2320 CM/MNRJ): Southeast Brazil, State of Rio de Janeiro, Teresópolis municipality, Rain forest litter at 1.400 meters a.s.l., 14-III-2012. Mendonça, M.C. leg. One Paratype male, same data as holotype, One male and 12 Paratypes female (2364CM/MNRJ) Same locality of holotype. 31-V-2012. All material deposited in Collembola Collection of Museu Nacional da Universidade Federal do Rio de Janeiro (Brazil).</p></tp:treatment-sec><tp:treatment-sec sec-type="Description"><title>Description.</title><p>Total body length of the holotype 0,74 mm. Habitus typical of the genus. Color white. Integument without craters. Pseudopores and integument channels not observed.<!--PageBreak--></p><p>Antennae subequal to head diagonal. Length of Ant I to IV (30 µm, 40 µm, 40 µm, 65 µm). Ant IV with one conspicuous tulip-shaped microsensillum with three or four small spines at apex protected by a curved chaeta, six broad and subequal sensilla, eight supplementary very thin sensilla (seven dorsal external, six dorsal internal and one shorter and thicker dorsal). Ant III with about 35-40 ordinary chaetae, two small <!--PageBreak-->sensory rods (3 µm), three guard sensilla (7 µm) and one short sensillum below (<xref ref-type="fig" rid="F1">Fig. 1</xref>). Ant II with about 40 smooth ordinary chaetae, 2 basal microsensilla, one dorsal and one ventral, and one dorso-lateral sensillum (<xref ref-type="fig" rid="F1">Fig. 2</xref>). Ant I with 14 smooth ordinary chaetae, two lateral ciliated chaetae, two ventral and unequal sensilla (10 µm and 4 µm) and two basal microsensilla, one dorsal and one ventral. Labral chaetae pattern<!--PageBreak--> 4/5,5,4, the third row with two lateral acuminate chaetae and the last row with two anterolateral chaetae strongly thickened (<xref ref-type="fig" rid="F1">Fig. 3</xref>). External lobe of maxilla with bifurcate palp and four sublobal chaetae (<xref ref-type="fig" rid="F1">Fig. 4</xref>). All chaetae of head smooth. Axial chaetotaxy pattern from Th II to Abd IV as 20,14/6,6,6,6 by half tergite. Th II with 1+1 lateral ciliated macrochaetae (45 µm) and 3+3 lateral sensilla (5 µm). Th III with 1+1 lateral ciliated macrochaetae (50 µm) and 2+2 lateral sensilla (5 µm); all the other chaetae smooth (<xref ref-type="fig" rid="F1">Fig. 5</xref>). Abd I with 1+1 lateral ciliated macrochaetae (40 µm) and 2+2 ciliated chaetae (30 µm) between the lateral macrochaetae; sensilla absent. Abd II with 1+1 lateral ciliated macrochaetae (40 µm) and 2+2 ciliated chaetae between lateral macrochaetae; sensilla absent and without the lateral area devoid of chaetae. Abd III with 2+2 anterior ciliated chaetae (35 µm) and 2+2 posterior ciliated chaetae (35 µm ) between the lateral ciliated macrochaetae (40 µm), 1+1 ventral sensillum (5 µm). Abd IV with many ciliated chaetae (35-50 µm) and few smooth chaetae, 3+3 posterior sensilla (11 µm). Abd V-VI with several ciliated macrochaetae of different sizes (60-75 µm) and few smooth chaetae, 1+1 long and thick dorso-lateral sensillum (<bold>spl)</bold> with apex slightly curved (20 µm), 3+3 dorso-lateral sensilla <bold>sa</bold>, <bold>spe</bold>, <bold>spi</bold> (11 µm) and 1+1 ventral sensillum <bold>sv</bold> (5 µm) (<xref ref-type="fig" rid="F1">Fig. 6</xref>). Dorso-lateral sensillary pattern of the body 3,2/0,0,1,2,5 (<xref ref-type="fig" rid="F2">Fig. 7</xref>) Subcoxa I of legs I, II, III with 2, 3, 2 ciliated chaetae. Femur III with tenent hair smooth and two ciliated chaetae (<xref ref-type="fig" rid="F2">Fig. 8</xref>). Tibiotarsus III strongly thickened on males, with about 40 smooth chaetae and 2 thin erect stick-like chaetae (10 µm); on females the tibiotarsus III are normal without stick-like chaetae. Unguis plump (20 µm) and unguiculus (10 µm) lanceolated (<xref ref-type="fig" rid="F2">Fig. 9</xref>). Ventral tube (45 µm) with 4+4 anterior, 2+2 posterior and 4+4 distal chaetae (<xref ref-type="fig" rid="F2">Fig. 10</xref>). Tenaculum with 4+4 teeth and 1 chaeta. Subcoxae anterior with 15 chaetae of which one ciliated; subcoxae posterior with 9 chaetae of which 6 ciliated (<xref ref-type="fig" rid="F2">Fig. 11</xref>). Manubrium (55 µm) with 5+5 ventro-distal, 4+4 lateral, and 12+12 dorsal smooth chaetae. Dens long, (125-130 µm) crenulated, with about 40 anterior and 6 posterior smooth chaetae. Mucro small (7 µm), tridentate, the 2 basal teeth symmetrical (<xref ref-type="fig" rid="F2">Fig. 11-12</xref>). Male genital plate as in <xref ref-type="fig" rid="F2">Fig. 13</xref>.
                    </p></tp:treatment-sec><tp:treatment-sec sec-type="Remarks"><title>Remarks.</title><p><italic><tp:taxon-name>Isotomiella macedoi</tp:taxon-name></italic> sp. n. is easily included in the <italic>minor</italic> group <italic>sensu</italic> <xref ref-type="bibr" rid="B5">Kovác and Palacios-Vargas (2008)</xref> by its sensillar pattern (3,2/0,0,1,3,5), 3+3 to 5+5 ventral chaetae of manubrium, mucro tridentate and 4 sublobal chaetae. However, the new species also shares some characters, which do not define groups, with species of the <italic>nummulifer</italic> groups. With <italic><tp:taxon-name>Isotomiella delamarei</tp:taxon-name></italic> Barra, 1968, <italic><tp:taxon-name>Isotomiella spinifer</tp:taxon-name></italic> Deharveng &amp; Oliveira, 1990, <italic><tp:taxon-name>Isotomiella edaphica</tp:taxon-name></italic> Bedos &amp; Deharveng, 1994, <italic><tp:taxon-name>Isotomiella leksawasdii</tp:taxon-name></italic> Bedos &amp; Deharveng, 1994, <italic><tp:taxon-name>Isotomiella canina</tp:taxon-name></italic> Mendonça &amp; Fernandes, 2003, the new species shares the antero-lateral chaetae of labrum strongly thickened and blunt. With <italic><tp:taxon-name>Isotomiella digitata</tp:taxon-name></italic> Deharveng &amp; Oliveira, 1990,<italic> I. distincta</italic> Mendonça &amp; Fernandes, 2003 and <italic><tp:taxon-name>Isotomiella falcata</tp:taxon-name></italic> Mendonça &amp; Fernandes, 2003, it shares the tibiotarsus III thickened. However the presence of a set of rare characters, in particular the tibiotarsus III strongly thickened with two thin erected stick-like chaetae in the males makes <italic><tp:taxon-name>Isotomiella macedoi</tp:taxon-name></italic> sp. n. unique among the genus <italic><tp:taxon-name>Isotomiella</tp:taxon-name></italic>. Females exhibit same characters as males, except this modified tibiotarsus III and stick-like chaetae.
                    </p></tp:treatment-sec><tp:treatment-sec sec-type="Name derivation"><title>Name derivation.</title><p>The species is dedicated to the husband of the senior author, Prof. Antonio Carlos M. Macedo, micropaleontologist.</p><fig id="F1" position="float" orientation="portrait"><label>Figure 1–6.</label><caption><p><italic><tp:taxon-name>Isotomiella macedoi</tp:taxon-name></italic> sp.n. <bold>1</bold> Ant III-IV Dorsal view, detail of the apical microsensillum <bold>2</bold> Ant I-II Dorsal view <bold>3</bold> Labral and prelabral chaetae <bold>4</bold> Outer lobe of maxilla <bold>5</bold> Dorsal chaetotaxy of Th II-III <bold>6</bold> Dorsal chaetotaxy of Abd I-VI.</p></caption><graphic xmlns:xlink="http://www.w3.org/1999/xlink" xlink:href="ZooKeys-233-021-g001.jpg" position="float" orientation="portrait" xlink:type="simple"/></fig><fig id="F2" position="float" orientation="portrait"><label>Figure 7–13.</label><caption><p><italic><tp:taxon-name>Isotomiella macedoi</tp:taxon-name></italic> sp.n. <bold>7</bold> Sensillary pattern of the body <bold>8</bold> Subcoxa and femur of leg III <bold>9</bold> Tibiotarsus and unguis of leg III <bold>10</bold> Lateral view of ventral tube <bold>11</bold> Lateral view of abd. V-VI, subcoxa furcal, furca and tenaculum <bold>12</bold> Furca <bold>13</bold> Male genital plate.</p></caption><graphic xmlns:xlink="http://www.w3.org/1999/xlink" xlink:href="ZooKeys-233-021-g002.jpg" position="float" orientation="portrait" xlink:type="simple"/></fig></tp:treatment-sec><ref-list><ref id="B5"><mixed-citation xmlns:xlink="http://www.w3.org/1999/xlink" xlink:type="simple"><person-group><name name-style="western"><surname>Kovác</surname><given-names>L</given-names></name><name name-style="western"><surname>Palacios-Vargas</surname><given-names>JG</given-names></name></person-group> (<year>2008</year>)<article-title> Redescription of <italic>Isotomiella alulu</italic> and <italic>I. delamarei</italic> (Collembola: Isotomidae) with notes on the systematics of the genus and new records from the Neotropics.</article-title><source>Zootaxa </source><volume>1825</volume>: <fpage>1</fpage>-<lpage>17</lpage>.</mixed-citation></ref></ref-list></tp:taxon-treatment>
