# Supplementary material for: New species of Isotomiella Bagnall, 1939 from Southeast of Brazil (Collembola, Isotomidae)
Source: Zookeys. 2012 Oct 26;(233):21–30. doi: 10.3897/zookeys.233.3553 (PMC3496905; doi:10.3897/zookeys.233.3553)
Supplement: XML Treatment for Isotomiella uai [file zookeys.233.3553-treatment2.xml]

<!DOCTYPE tp:taxon-treatment
  PUBLIC "-//TaxonX//DTD Taxonomic Treatment Publishing DTD v0 20100105//EN" "tax-treatment-NSO.dtd">
<tp:taxon-treatment xmlns:tp="http://www.plazi.org/taxpub"><tp:treatment-meta><mixed-citation publication-type="journal"><person-group><name><surname>de Mendonça</surname><given-names>Maria Cleide</given-names></name><name><surname>Abrantes</surname><given-names>Eduardo A.</given-names></name><name><surname>Neves</surname><given-names>Ana Carolina R.</given-names></name></person-group><article-title>New species of 
                    <italic>Isotomiella</italic> Bagnall, 1939 from Southeast of Brazil (Collembola, Isotomidae)
                </article-title><source>Zookeys</source><day>26</day><month>10</month><year>2012</year><volume>2012</volume><issue>233</issue><fpage>21</fpage><lpage>30</lpage><pub-id pub-id-type="doi">10.3897/zookeys.233.3553</pub-id></mixed-citation></tp:treatment-meta><tp:nomenclature><tp:taxon-name>
                        <tp:taxon-name-part taxon-name-part-type="genus">Isotomiella</tp:taxon-name-part>
                        <tp:taxon-name-part taxon-name-part-type="species">uai</tp:taxon-name-part>
                    <object-id xmlns:xlink="http://www.w3.org/1999/xlink" xlink:type="simple">urn:lsid:zoobank.org:act:7DE12EBF-102F-4604-B46F-6C81C7688F11</object-id>
								<object-id xmlns:xlink="http://www.w3.org/1999/xlink" xlink:type="simple">http://species-id.net/wiki/Isotomiella_uai</object-id>
								</tp:taxon-name><tp:taxon-status xmlns:xlink="http://www.w3.org/1999/xlink" xlink:type="simple">sp. n.</tp:taxon-status><xref ref-type="fig" rid="F3">Figs 14</xref><xref ref-type="fig" rid="F4">25</xref></tp:nomenclature><tp:treatment-sec sec-type="Material"><title>Material.</title><p>Holotype: Female (2109CM/MNRJ), Southeast Brazil, State of Minas Gerais, Caeté municipality, Rain forest litter with about 1.500 meters a.s.l., 09. VII. 2011, Abrantes, EA and Silveira, TC leg.</p><p>Paratype: five females (2109CM/MNRJ) and six females (2110CM/MNRJ) same data as holotype, all material deposited in Collembola Collection of Museu Nacional da Universidade Federal do Rio de Janeiro, (Brazil).</p></tp:treatment-sec><tp:treatment-sec sec-type="Description"><title>Description.</title><p>Body length size 0,77–0,97mm. Habitus typical of the genus. Color white. Integument dorsally without craters, with primary granules. Pseudopores and integument channels not observed. Antennae subequal to head diagonal. Length of Ant I to IV (30 µm, 35 µm, 39 µm, 58 µm). Ant IV with one microsensillum protected by a curved chaeta, six small and subequal sensilla (5 µm), supplementary very thin sensilla (3-4 dorsal lateral external and one dorsal internal) (<xref ref-type="fig" rid="F3">Figs 14-15</xref>). Ant III with 26 ordinary chaetae, two very small sensory rods (2 µm), three small guard sensilla (3 µm), one below short sensillum and one lateral internal additional sensillum (<xref ref-type="fig" rid="F3">Fig. 14</xref>). Ant II with 23-24 smooth ordinary chaetae, two basal microsensilla (one dorsal lateral and one ventral lateral) and one microsensillum lateral external. Ant I with about 13 dorsal ordinary chaetae, two ventral and unequal sensilla (5 µm and 3 µm) and two basal microsensilla (one ventral and one dorsal). Labral chaetae pattern 4/5,5,4, four very little anterior spinules; two antero lateral chaetae of labrum (11 µm) thickened with apical filament (<xref ref-type="fig" rid="F3">Fig. 16</xref>). External lobe of maxilla with bifurcate palp and 3 sublobal chaetae. All chaetae of head smooth. Axial chaetotaxy pattern from Th II to Abd IV with 8-10,5/3,3,3,3 by half tergite (<xref ref-type="fig" rid="F3">Figs 17, 18</xref>). Th II with 1+1 lateral macrochaetae slightly ciliated (22 µm) and 3+3 lateral sensilla, <bold>sl 3</bold> (5 µm) migrated far from the others two (5 µm and 3 µm); Th III with 1+1 lateral slightly ciliated macrochaetae (22 µm) and 2+2 lateral sensilla (5 µm) (<xref ref-type="fig" rid="F3">Fig. 17</xref>). Abd I with 1+1 lateral slightly ciliated chaetae (17 µm) and 1+1 sensillum (4 µm); Abd II with 1+1 lateral slightly ciliated macrochaetae (22 µm), 1+1 ventral-lateral sensillum, without area devoid of chaetae (<xref ref-type="fig" rid="F3">Figs 18</xref>, <xref ref-type="fig" rid="F4">19</xref>). Abd III with 1+1 slightly ciliated macrochaetae (22 µm), few slightly ciliated chaetae (18 µm) and 2+2 sensilla (5 µm), one dorso-lateral and one ventral. Abd IV with 2+2 ciliated macrochaetae (23 µm) and 1+1 ventral-lateral sensilla (7 µm). Abd V-VI with some slightly ciliated (30 µm) and some smooth macrochaetae; 1+1 dorso-lateral sensillum <bold>spl,</bold> short and thin (5 µm); 1+1 ventral sensillum <bold>sv</bold> (6 µm) and unpaired chaetae smooth, <bold>ao</bold> (15 µm), <bold>mo</bold> (19 µm) and <bold>po</bold> (20 µm) (<xref ref-type="fig" rid="F3">Fig. 18</xref>).
                    </p><p>Proximal whorl of tibiotarsi with seven chaetae (<xref ref-type="fig" rid="F4">Fig. 20</xref>). Tibiotarsus III without tenent hair or thickened apical chaetae. Unguis thin and toothless (15 µm), unguiculus lanceolate (5 µm) (<xref ref-type="fig" rid="F4">Figs 20, 21</xref>). Ventral tube with 3+3 anterior, 4-5 posterior and 4+4 distal chaetae (<xref ref-type="fig" rid="F4">Fig. 22</xref>). Tenaculum with 4+4 teeth and one chaeta. Subcoxae anterior<!--PageBreak--> with seven chaetae of which one ciliated; subcoxae posterior with seven chaetae, of which one ciliated. Manubrium (55 µm) with 1+1 ventro-distal and 14+14 dorsal chaetae, without lateral chaetae (<xref ref-type="fig" rid="F4">Fig. 23</xref>). Dens longer than manubrium (65 µm), slightly crenulated, with 10+10 – 13+13 anterior and 4+4 posterior chaetae. Mucro small and falcate (5 µm) (<xref ref-type="fig" rid="F4">Fig. 23, 24</xref>). Female genital plate as in <xref ref-type="fig" rid="F4">Figure 25</xref>.
                    </p></tp:treatment-sec><tp:treatment-sec sec-type="Remarks"><title>Remarks.</title><p><italic><tp:taxon-name>Isotomiella uai</tp:taxon-name></italic> sp. n.belongs to the <italic>nummulifer</italic> group <italic>sensu</italic> <xref ref-type="bibr" rid="B5">Kovác and Palacios-Vargas (2008)</xref> that is defined by sensillary pattern 3,2/1,1,2,1,2 from Th II to Abd IV, reduced body chaetotaxy, manubrium usually with 1+1 to 2+2 ventral chaeta, mucro usually bidentate or falcate mucro and 3 external sublobal chaetae. This<!--PageBreak--> new species is closest to <italic><tp:taxon-name>Isotomiella fellina</tp:taxon-name></italic> Mendonça &amp; Fernandes, 2003 by its reduced general chaetotaxy and short sensilla on both antennae and tergites, but differs from it by the 1+1 ventral chaetae on manubrium, 10-13 ventral and 4 dorsal chaetae on dens and falcate mucro, against 2+2 ventral chaetae on manubrium, 19-21 ventral and 5 dorsal chaetae on dens and bidentate mucro in <italic><tp:taxon-name>Isotomiella fellina</tp:taxon-name></italic>. The falcate mucro of the new species is also similar to that of <italic><tp:taxon-name>Isotomiella barrai</tp:taxon-name></italic> Deharveng &amp; Oliveira, 1990, <italic><tp:taxon-name>Isotomiella annae</tp:taxon-name></italic> Deharveng &amp; Suhardjorno, 1994 and <italic><tp:taxon-name>Isotomiella falcata</tp:taxon-name></italic> Mendonça &amp; Fernandes, 2003 and <italic><tp:taxon-name>Isotomiella proxima</tp:taxon-name></italic> Mendonça &amp; Fernandes, 2003, but other characters are quite distincts. Therefore, <italic><tp:taxon-name>Isotomiella uai</tp:taxon-name></italic> sp.n. differs from all species of the genus by a singular set of characters, including short sensilla on both antennal IV and tergites, two anterolabral chaetae of labrum thickened and acuminate and falcate mucro.
                    </p></tp:treatment-sec><tp:treatment-sec sec-type="Name derivation"><title>Name derivation.</title><p>The species is dedicated to the people of Minas Gerais by the unique and local interjection <bold>“uai”</bold> used by its inhabitants.
                    </p><fig id="F3" position="float" orientation="portrait"><label>Figure 14–18.</label><caption><p><italic><tp:taxon-name>Isotomiella uai</tp:taxon-name></italic>sp.n. <bold>14</bold> Ant III-IV Dorsal view <bold>15</bold> Sensillary pattern of Ant IV <bold>16</bold> Labral chaetae <bold>17</bold> Dorsal chaetotaxy of Th II-III <bold>18</bold> Dorsal chaetotaxy of Abd I-VI.</p></caption><graphic xmlns:xlink="http://www.w3.org/1999/xlink" xlink:href="ZooKeys-233-021-g003.jpg" position="float" orientation="portrait" xlink:type="simple"/></fig><fig id="F4" position="float" orientation="portrait"><label>Figure 19–25.</label><caption><p><italic><tp:taxon-name>Isotomiella uai</tp:taxon-name></italic> sp.n. <bold>19</bold> Detail of chaetotaxy of Abd II <bold>20</bold> Leg III <bold>21</bold> Unguis of leg III <bold>22</bold> Ventral tube <bold>23</bold> Furca <bold>24</bold> Lateral view of dens and mucro <bold>25</bold> Female genital opening.</p></caption><graphic xmlns:xlink="http://www.w3.org/1999/xlink" xlink:href="ZooKeys-233-021-g004.jpg" position="float" orientation="portrait" xlink:type="simple"/></fig></tp:treatment-sec><ref-list><ref id="B5"><mixed-citation xmlns:xlink="http://www.w3.org/1999/xlink" xlink:type="simple"><person-group><name name-style="western"><surname>Kovác</surname><given-names>L</given-names></name><name name-style="western"><surname>Palacios-Vargas</surname><given-names>JG</given-names></name></person-group> (<year>2008</year>)<article-title> Redescription of <italic>Isotomiella alulu</italic> and <italic>I. delamarei</italic> (Collembola: Isotomidae) with notes on the systematics of the genus and new records from the Neotropics.</article-title><source>Zootaxa </source><volume>1825</volume>: <fpage>1</fpage>-<lpage>17</lpage>.</mixed-citation></ref></ref-list></tp:taxon-treatment>
